# Supplementary material for: Acetyltransferases GCN5 and PCAF Are Required for B Lymphocyte Maturation in Mice
Source: Biomolecules. 2021 Dec 31;12(1):61. doi: 10.3390/biom12010061 (PMC8773862; doi:10.3390/biom12010061)
Supplement: Supplementary file 1 [file biomolecules-12-00061-s001.zip]

Archive with 1 entries (1 files):
- biomolecules-1528668-supplementary.pdf
